# Supplementary material for: Maternal–Infant Supplementation with Small-Quantity Lipid-Based Nutrient Supplements Does Not Affect Child Blood Pressure at 4–6 Y in Ghana: Follow-up of a Randomized Trial
Source: J Nutr. 2019 Feb 11;149(3):522–31. doi: 10.1093/jn/nxy285 (PMC6398380; doi:10.1093/jn/nxy285)
Supplement: nxy285_Supplemental_Files [file nxy285_supplemental_files.zip]

Archive with 4 entries (4 files):
- Online Supporting Material Oct 10 Table 1.pdf
- Online Supporting Material Oct 10 Table 2.pdf
- Online Supporting Material Oct 10 Table 3.pdf
- Online Supporting Material Oct 10 Table 4.pdf
